# Supplementary material for: Differences in the Structure and Antimicrobial Activity of Hydrazones Derived from Methyl 4-Phenylpicolinimidate
Source: Materials (Basel). 2022 Apr 24;15(9):3085. doi: 10.3390/ma15093085 (PMC9103619; doi:10.3390/ma15093085)
Supplement: Supplementary file 1 [file materials-15-03085-s001.zip]

Archive with 1 entries (1 files):
- materials-1673092-supplementary.pdf
